# Supplementary material for: SGO2 does not play an essential role in separase inhibition during meiosis I in mouse oocytes
Source: PLoS Biol. 2025 Apr 23;23(4):e3003131. doi: 10.1371/journal.pbio.3003131 (PMC12017502; doi:10.1371/journal.pbio.3003131)
Supplement: S1 Data — (XLSX) [file pbio.3003131.s003.xlsx]

## Sheet: Fig. 1B
	Time	Scc1_1	Scc1_2	Scc1_3	Scc1_4	Scc1_5	Rec8_1	Rec8_2	Rec8_3	Rec8_4
	-1.5	88.5127	94.2301	86.0736	94.6375	94.4351	98.4106	97.8856	93.5621	98.0546
		93.0721	98.5266	90.0682	92.9055	93.2706	98.2002	99.1727	86.4934	98.2507
		92.0073	97.9861	90.7099	99.9135	95.7979	98.7245	98.294	89.9024	98.3073
	-1	94.2123	94.2018	94.1225	100.286	98.5157	99.1437	97.8306	91.9367	98.311
		93.5632	93.9374	100	94.83	96.3788	98.8687	99.0798	88.3503	98.576
		96.3788	94.0377	92.0726	95.5674	97.6397	99.1619	99.4813	96.4037	99.6533
	-0.5	99.3743	93.9036	91.341	98.7926	98.7111	99.0866	99.4164	100	99.3645
		100	94.1914	97.0536	100	100	99.4407	99.7933	98.1007	99.5976
		96.1791	100	95.5743	99.4486	98.8659	100	100	94.6241	100
	0	87.9321	81.4028	86.3146	91.0067	90.9141	94.85	94.9132	84.5536	97.7588
		88.8778	75.0776	88.1005	84.4521	70.4227	96.6827	98.914	93.564	100.922
		93.5157	81.6097	83.7477	81.6438	73.0705	98.0909	100.506	100.02	99.3192
	0.5	88.1646	83.1319	82.294	78.7287	80.6736	95.6317	101.049	108.435	92.8274
		93.5788	83.9	80.3909	81.1095	75.7792	95.2705	103.018	103.018	95.3416
		93.1224	92.1445	86.5766	81.5742	76.5671	96.2133	103.64	112.473	97.2069
	1	94.0365	92.6315	90.9477	87.107	78.6364	98.4398	102.959	99.9373	97.5795
		95.7467	95.4526	93.9517	90.9524	85.5008	95.4753	102.307	102.463	98.9454
		100.218	99.6189	96.3173	88.4834	83.1812	96.7905	100.742	98.8856	104.123
	1.5	97.0438	102.637	100.821	91.0153	84.7398	97.7876	100.096	107.938	104.196

## Sheet: Fig. 1Ci
	Time	Control_1	Control_2	Control_3	Control_4	Control_5	Control_6	Control_7	Control_8	Control_9	Sec MO_1	Sec MO_2	Sec MO_3	Sec MO_4	Sec MO_5	Sec MO_6	Sec MO_7	Sec MO_8	Sec MO_9	Sec MO_10
	-1.5	95.9314	95.524	97.1866	98.9283	95.1581	95.0674	94.0394	97.7362	95.6904	98.2025	98.3563	98.0672	98.5378	98.862	98.6656	99.6897	93.1351	94.1247	91.2788
		95.3549	94.8966	96.569	98.1322	96.3485	94.4589	96.1765	96.0426	95.8627	96.4822	97.6991	98.5355	98.4266	98.3685	96.4984	100	94.7526	94.7205	94.2105
		97.214	95.5484	99.3777	100	96.4276	97.5154	97.2796	100.001	97.6069	95.7519	98.3672	99.4162	99.1932	99.3827	99.3286	97.899	95.1866	95.9279	95.0141
	-1	98.4687	96.5977	100	99.3548	100	96.7901	97.1229	98.578	100.001	97.8087	99.2086	99.2614	98.288	97.9892	97.0849	96.9959	98.4733	97.6473	95.2309
		97.9749	97.6681	99.0659	99.0558	95.6358	97.9205	100	99.776	99.8205	96.7717	100	100.207	99.5458	99.9996	98.5526	99.539	100.001	99.8487	100.003
		99.079	98.4375	98.9322	98.5559	99.0652	96.6829	97.702	94.7241	99.0833	97.524	98.1614	100	100	99.1336	99.1852	97.5487	99.6899	100.001	96.9271
	-0.5	99.9999	99.7241	97.1738	95.6079	96.6569	97.1288	97.6312	91.919	94.613	99.009	99.2478	99.2219	99.3886	98.4478	97.6194	98.8181	91.6121	92.0364	90.8469
		99.0698	100	97.7533	91.3773	99.5097	98.3565	88.1745	87.4831	86.7382	100	98.1165	99.4298	98.0605	98.1336	96.2034	97.4878	88.6257	89.7597	88.7186
		97.3779	98.88	95.8026	86.4955	92.3659	99.9999	81.5206	84.6972	79.9847	98.608	97.5331	95.5156	97.5084	95.2114	89.559	98.0936	84.3739	82.0454	88.2911
	0	91.528	91.9811	88.5351	84.0939	79.5015	91.7464	75.3415	81.6745	74.213	96.5621	94.397	89.6987	93.6062	87.4866	80.3103	91.9082	83.2931	83.1478	88.4734
		90.2454	85.5994	90.0387	78.9095	75.8678	85.9328	75.1505	84.5058	75.2437	89.1219	95.0351	90.8347	93.18	79.5454	80.7327	87.2195	82.1878	79.1873	87.6556
		85.9618	85.0659	94.1333	79.616	69.2816	82.4907	74.6116	84.1967	71.6878	90.9674	94.5347	89.6569	89.8801	77.195	81.5564	86.4573	80.9883	80.7235	88.7524
	0.5	84.9676	91.3581	94.1278	81.8903	65.6823	82.9153	73.2088	83.0345	73.4202	92.0561	91.2717	90.3134	90.5114	76.0181	82.9538	82.9585	83.4308	80.5295	89.0303
		87.5669	89.8158	93.1139	80.7916	66.7231	83.5879	73.818	83.9715	72.6508	91.0875	89.5572	90.6338	88.8402	74.6816	82.4232	83.734	86.2553	82.7355	87.9228
		89.2541	94.9543	97.4017	83.3693	69.5475	83.3599	77.5547	83.2728	70.5709	90.1646	92.5483	87.8053	88.2761	77.0094	83.2654	86.6424	89.2053	88.6702	90.7661
	1	87.7419	97.5544	99.4399	85.8356	72.7311	88.51	83.6615	84.8361	70.0524	90.7878	94.2978	88.8185	90.1458	76.7767	88.1264	90.5367	89.6383	91.4892	90.1355
		91.3136	98.1122	98.4602	89.3848	75.3604	98.2681	82.722	86.7908	71.1084	92.7543	95.0056	88.9563	92.0062	78.8914	90.0785	88.2466	95.7706	93.5774	91.6599
		94.3761	102.949	102.049	90.2641	78.4559	106.246	81.8677	85.8836	70.7056	95.6875	98.1429	89.8682	98.3578	80.976	94.4658	90.4483	94.5234	91.9599	91.3677
	1.5	98.7553	106.265	104.777	90.8134	82.4326	108.64	81.2583	84.9359	75.0056	99.3933	98.7875	92.8888	102.056	82.3257	93.3953	89.4497	100.014	93.2009	93.1771

## Sheet: Fig. 1Cii
	Time	Control_1	Control_2	Control_3	Control_4	Control_5	Control_6	Control_7	Control_8	Control_9	Sep AA_1	Sep AA_2	Sep AA_3	Sep AA_4	Sep AA_5	Sep AA_6	Sep AA_7	Sep AA_8	Sep AA_9	Sep AA_10
	-1.5	95.9314	95.524	97.1866	98.9283	95.1581	95.0674	94.0394	97.7362	95.6904	99.2419	96.8473	92.2095	91.9407	99.19	96.3777	97.9757	95.2865	96.7038	98.2079
		95.3549	94.8966	96.569	98.1322	96.3485	94.4589	96.1765	96.0426	95.8627	98.757	97.8203	94.2627	93.5999	98.8003	96.8655	98.3816	96.3494	95.1017	98.5136
		97.214	95.5484	99.3777	100	96.4276	97.5154	97.2796	100.001	97.6069	98.8219	98.3709	93.59	94.6695	98.274	96.3655	98.2982	95.054	100	96.5414
	-1	98.4687	96.5977	100	99.3548	100	96.7901	97.1229	98.578	100.001	98.0439	99.6891	93.5664	96.4098	99.7934	98.2444	100.006	96.3234	97.1954	100
		97.9749	97.6681	99.0659	99.0558	95.6358	97.9205	100	99.776	99.8205	98.2444	98.7485	95.986	97.1827	99.8484	98.4113	97.6986	100	97.4329	95.5882
		99.079	98.4375	98.9322	98.5559	99.0652	96.6829	97.702	94.7241	99.0833	98.7808	98.9042	100	97.3261	100	98.7619	98.5608	99.4034	95.3297	92.3816
	-0.5	99.9999	99.7241	97.1738	95.6079	96.6569	97.1288	97.6312	91.919	94.613	97.8991	100.003	95.5047	100.001	99.3391	98.998	98.0513	95.6433	93.8138	89.9865
		99.0698	100	97.7533	91.3773	99.5097	98.3565	88.1745	87.4831	86.7382	97.1372	98.8473	81.1925	94.612	97.8575	100.002	97.5814	92.5563	90.7005	84.9561
		97.3779	98.88	95.8026	86.4955	92.3659	99.9999	81.5206	84.6972	79.9847	100.004	94.1529	66.8834	84.6347	89.5311	98.9287	99.042	82.6359	83.5426	83.7543
	0	91.528	91.9811	88.5351	84.0939	79.5015	91.7464	75.3415	81.6745	74.213	99.3107	90.0443	68.2697	73.9495	84.5022	96.7614	97.2763	72.8928	77.0063	73.8092
		90.2454	85.5994	90.0387	78.9095	75.8678	85.9328	75.1505	84.5058	75.2437	97.1698	88.5451	68.1059	70.2105	85.7422	96.8807	94.982	65.4292	72.8523	72.1157
		85.9618	85.0659	94.1333	79.616	69.2816	82.4907	74.6116	84.1967	71.6878	90.5576	90.0643	70.9458	73.2172	82.4761	97.228	97.1973	61.7972	73.1441	69.6382
	0.5	84.9676	91.3581	94.1278	81.8903	65.6823	82.9153	73.2088	83.0345	73.4202	91.233	92.0546	72.6576	76.0709	84.775	97.818	94.6497	65.1766	76.183	72.0383
		87.5669	89.8158	93.1139	80.7916	66.7231	83.5879	73.818	83.9715	72.6508	93.2389	92.7972	74.0645	80.4708	85.5505	100.642	96.3124	62.5984	77.894	73.8122
		89.2541	94.9543	97.4017	83.3693	69.5475	83.3599	77.5547	83.2728	70.5709	95.9621	93.6319	76.8294	86.0004	88.7617	99.9164	98.3935	61.0406	81.7813	78.5288
	1	87.7419	97.5544	99.4399	85.8356	72.7311	88.51	83.6615	84.8361	70.0524	91.6126	96.9602	77.3663	90.2859	87.1112	101.773	97.1988	64.4614	84.2072	78.6415
		91.3136	98.1122	98.4602	89.3848	75.3604	98.2681	82.722	86.7908	71.1084	97.0474	98.332	76.3322	93.6235	93.9444	104.952	97.9877	65.5206	84.1591	80.6348
		94.3761	102.949	102.049	90.2641	78.4559	106.246	81.8677	85.8836	70.7056	96.8517	99.2859	77.5781	97.5448	97.455	103.207	101.82	65.7858	83.2139	78.16
	1.5	98.7553	106.265	104.777	90.8134	82.4326	108.64	81.2583	84.9359	75.0056	98.0929	103.946	78.3851	100.041	98.4029	104.855	100.382	67.3962	85.1944	76.6448

## Sheet: Fig. 1Ciii
Time	Control_1	Control_2	Control_3	Control_4	Control_5	Control_6	Control_7	Control_8	Control_9	MO+AA_1	MO+AA_2	MO+AA_3	MO+AA_4	MO+AA_5	MO+AA_6	MO+AA_7	MO+AA_8	MO+AA_9	MO+AA_10
-1.5	95.9314	95.524	97.1866	98.9283	95.1581	95.0674	94.0394	97.7362	95.6904	95.0792	98.3064	97.0214	98.3935	96.2064	96.5651	96.7004	100.009	97.683	96.6194
	95.3549	94.8966	96.569	98.1322	96.3485	94.4589	96.1765	96.0426	95.8627	95.9783	98.1999	100.004	100.005	95.6712	97.9654	100.001	99.2414	100	96.2237
	97.214	95.5484	99.3777	100	96.4276	97.5154	97.2796	100.001	97.6069	96.8501	99.3549	98.7403	99.707	94.2873	95.6486	99.2694	97.2767	98.7378	95.6241
-1	98.4687	96.5977	100	99.3548	100	96.7901	97.1229	98.578	100.001	96.4851	100.001	98.1635	98.4444	91.4948	95.5067	97.9563	94.1656	99.6652	97.6195
	97.9749	97.6681	99.0659	99.0558	95.6358	97.9205	100	99.776	99.8205	97.6969	99.2532	97.0433	93.0484	89.6086	89.4446	96.0999	96.2279	95.0442	94.7305
	99.079	98.4375	98.9322	98.5559	99.0652	96.6829	97.702	94.7241	99.0833	97.999	99.366	98.2302	87.48	89.3491	84.2287	94.842	92.4069	96.2798	89.6376
-0.5	99.9999	99.7241	97.1738	95.6079	96.6569	97.1288	97.6312	91.919	94.613	99.4478	99.5034	97.9693	85.8943	87.8239	77.227	94.2701	85.5247	95.3117	78.1792
	99.0698	100	97.7533	91.3773	99.5097	98.3565	88.1745	87.4831	86.7382	100.003	99.4206	96.3189	88.0015	84.7831	71.1076	89.7303	73.9606	93.8701	70.8562
	97.3779	98.88	95.8026	86.4955	92.3659	99.9999	81.5206	84.6972	79.9847	98.5625	98.9962	94.5816	84.016	83.2872	70.5829	87.1616	65.4003	90.2031	66.4757
0	91.528	91.9811	88.5351	84.0939	79.5015	91.7464	75.3415	81.6745	74.213	92.639	95.6907	88.5598	72.0045	75.5645	70.9086	92.1816	55.0347	85.3188	61.4355
	90.2454	85.5994	90.0387	78.9095	75.8678	85.9328	75.1505	84.5058	75.2437	82.8553	97.2605	88.7913	69.5195	69.5932	67.6667	84.3511	54.4818	81.7785	59.9177
	85.9618	85.0659	94.1333	79.616	69.2816	82.4907	74.6116	84.1967	71.6878	78.5153	99.9997	88.766	58.6828	66.5813	62.6685	84.1225	55.9103	76.9017	60.1773
0.5	84.9676	91.3581	94.1278	81.8903	65.6823	82.9153	73.2088	83.0345	73.4202	68.391	102.407	88.8213	53.9585	68.0887	61.4112	81.5517	53.6269	75.9126	62.2646
	87.5669	89.8158	93.1139	80.7916	66.7231	83.5879	73.818	83.9715	72.6508	63.5719	103.992	88.975	53.8263	66.4887	62.1233	82.3419	52.6974	73.8999	62.7451
	89.2541	94.9543	97.4017	83.3693	69.5475	83.3599	77.5547	83.2728	70.5709	60.4854	102.998	90.5269	56.7354	65.1406	62.9872	82.6535	52.224	72.0689	65.4854
1	87.7419	97.5544	99.4399	85.8356	72.7311	88.51	83.6615	84.8361	70.0524	61.2833	105.427	90.2625	61.853	65.1394	69.0451	78.7009	53.8657	71.1107	68.1082
	91.3136	98.1122	98.4602	89.3848	75.3604	98.2681	82.722	86.7908	71.1084	60.2679	105.894	92.6853	61.9672	69.5501	62.0244	82.1586	54.4927	69.3915	69.1814
	94.3761	102.949	102.049	90.2641	78.4559	106.246	81.8677	85.8836	70.7056	68.0232	108.503	93.4954	63.5478	66.8994	60.1	85.462	55.0701	72.383	67.7711
1.5	98.7553	106.265	104.777	90.8134	82.4326	108.64	81.2583	84.9359	75.0056	74.0364	109.37	97.6792	66.28	70.0212	62.8891	85.8977	54.7098	71.078	69.0038

## Sheet: Fig. 1Civ
	Time	Control_1	Control_2	Control_3	Control_4	Control_5	MO+WT_1	MO+WT_2	MO+WT_3	MO+WT_4	MO+WT_5	MO+WT_6
	-1.5	92.0073	98.5266	94.1225	99.9135	95.7979	93.6103	97.2038	98.3173	96.1037	102.152	85.0064
		94.2123	97.9861	100	100.286	98.5157	96.4454	97.2935	96.2223	92.6919	91.3584	97.3466
		93.5632	94.2018	92.0726	94.83	96.3788	98.144	99.4401	96.449	95.7214	94.1784	88.5302
	-1	96.3788	93.9374	91.341	95.5674	97.6397	93.0547	99.7178	100	95.2807	96.299	90.6601
		99.3743	94.0377	97.0536	98.7926	98.7111	94.6804	100	95.5678	100	98.782	93.2516
		100	93.9036	95.5743	100	100	100	97.3914	93.9231	99.1897	100	92.7597
	-0.5	96.1791	94.1914	86.3146	99.4486	98.8659	87.6537	94.5152	84.7871	92.7426	95.5345	82.0723
		87.9321	100	88.1005	91.0067	90.9141	87.3509	89.7467	83.95	86.6358	89.8058	77.0816
		88.8778	81.4028	83.7477	84.4521	70.4227	81.4639	78.9278	83.5203	77.782	81.4709	80.1131
	0	93.5157	75.0776	82.294	81.6438	73.0705	82.9631	72.3343	86.5238	78.4018	82.2097	77.3849
		88.1646	81.6097	80.3909	78.7287	80.6736	87.1092	73.7298	91.0243	78.8198	87.5447	76.7283
		93.5788	83.1319	86.5766	81.1095	75.7792	90.013	78.559	95.0883	82.4526	85.5533	83.0194
	0.5	93.1224	83.9	90.9477	81.5742	76.5671	96.2565	79.5471	96.8389	87.2673	69.0552	82.004
		94.0365	92.1445	93.9517	87.107	78.6364	90.4294	79.2201	99.4251	93.3178	67.6264	86.4746
		95.7467	92.6315	96.3173	90.9524	85.5008	90.9908	84.3274	100.524	96.2108	72.1872	90.2529
	1	100.218	95.4526	100.821	88.4834	83.1812	81.9364	88.3835	103.922	93.0562	74.8149	88.1955
		97.0438	99.6189	97.2281	91.0153	84.7398	85.9958	89.3245	101.605	89.5147	69.39	86.4169
		102.772	102.637	109.241	95.1991	89.4117	88.4642	85.974	106.707	93.6287	70.3783	77.6583
	1.5	100.199	98.9644	105.972	92.329	85.4171	84.3088	92.2203	109.788	95.1898	74.1251	79.0023

## Sheet: Fig. 1D
	Control	Sec MO	Sep AA	MO+AA	MO+WT
	84.9676	89.1219	90.5576	60.2679	77.782
	85.0659	89.5572	88.5451	95.6907	67.6264
	88.5351	87.8053	66.8834	88.5598	76.7283
	78.9095	88.2761	70.2105	53.8263	81.4639
	65.6823	74.6816	82.4761	65.1394	72.3343
	82.4907	80.3103	96.7614	60.1	83.5203
	73.2088	82.9585	94.6497	78.7009
	81.6745	80.9883	61.0406	52.224
	70.0524	79.1873	72.8523	64.6262
	88.1646	87.6556	69.6382	59.9177
	75.0776
	80.3909
	78.7287
	70.4227

## Sheet: Fig. 1E
		Time	Difference			Time	Difference			Time	Difference			Time	Difference			Time	Difference
	Control 1	520	17.1429		Sec MO 1	470	-32.8571		Sep AA 1	450	-52.8571		Sec MO + Sep AA 1	650	147.143		Sec WT 1	400	37.5
	Control 2	460	-42.8571		Sec MO 2	510	7.14286		Sep AA 2	470	-32.8571		Sec MO + Sep AA 2	510	7.14286		Sec WT 2	390	27.5
	Control 3	490	-12.8571		Sec MO 3	460	-42.8571		Sep AA 3	500	-2.85714		Sec MO + Sep AA 3	510	7.14286		Sec WT 3	560	197.5
	Control 4	480	-22.8571		Sec MO 4	460	-42.8571		Sep AA 4	520	17.1429		Sec MO + Sep AA 4	440	-62.8571
	Control 5	660	157.143		Sec MO 5	470	-32.8571		Sep AA 5	560	57.1429		Sec MO + Sep AA 5	510	7.5			Mean	87.5
	Control 6	480	-22.8571		Sec MO 6	450	-52.8571		Sep AA 6	490	-12.8571		Sec MO + Sep AA 6	580	77.5			T.test	0.237512
	Control 7	430	-72.8571		Sec MO 7	500	-2.85714		Sep AA 7	460	-42.8571		Sec MO + Sep AA 7	480	-22.5
	Control 8	490	-12.5		Sec MO 8	500	-2.85714		Sep AA 8	510	7.14286		Sec MO + Sep AA 8	500	-2.5
	Control 9	530	27.5		Sec MO 9	470	-32.8571		Sep AA 9	430	-72.8571		Sec MO + Sep AA 9	490	-12.5
	Control 10	430	-72.5		Sec MO 10	430	-72.5		Sep AA 10	610	107.5		Sec MO + Sep AA 10	520	17.5
	Control 11	560	57.5		Sec MO 11	500	-2.5		Sep AA 11	410	-92.5
	Control 12	310	-52.5		Sec MO 12	520	17.5		Sep AA 12	470	-32.5			Mean	16.3571
	Control 13	370	7.5		Sec MO 13	450	-52.5		Sep AA 13	510	7.5			T.test	0.5527
	Control 14	470	107.5
	Control 15	300	-62.5			Mean	-26.5934				-11.2088
						T.test	0.194315			T.test	0.648731
		Mean	-6.66667e-08

## Sheet: Fig. 1Gi
	Time	Control_1	Control_2	Control_3	Control_4	Control_5	Control_6	Control_7	Control_8	Control_9	Sec MO_1	Sec MO_2	Sec MO_3	Sec MO_4	Sec MO_5	Sec MO_6	Sec MO_7	Sec MO_8
	-4	15.447	18.046	23.519	20.825	12.196	17.205	7.773	18.829	13.729	16.52	18.312	15.511	12.435	21.209	16.877	11.275	9.793
		11.633	17.706	20.333	21.265	10.781	17.169	9.121	18.417	14.449	17.066	23.481	13.236	12.782	24.281	13.11	15.409	9.043
		11.431	17.382	19.6	22.382	11.508	13.796	10.58	18.39	11.621	21.915	18.746	15.04	13.284	19.934	10.733	12.544	10.53
		20.376	16.6	20.924	23.177	12.697	11.046	10.024	17.837	11.221	23.517	16.412	13.625	11.485	13.889	12.424	11.629	8.415
		19.287	22.072	21.749	23.297	11.384	13.614	9.378	17.664	12.932	20.428	18.048	15.524	10.151	17.848	16.053	14.47	8.938
		20.549	22.546	14.035	23.232	10.87	9.746	11.531	18.712	11.919	20.039	19.495	13.596	11.146	16.168	13.814	14.464	11.283
	-3	19.61	19.625	12.934	22.717	11.219	10.219	14.647	20.079	10.233	19.196	19.776	16.268	9.692	16.405	10.045	10.8	12.752
		19.601	18.253	15.752	26.51	16.889	10.933	13.67	21.145	11.674	20.055	21.185	18.029	10.483	16.405	12.136	11.064	11.849
		15.653	16.347	12.125	28.68	18.265	9.552	14.018	21.517	13.052	20.684	21.997	16.462	11.925	13.191	13.984	11.631	11.87
		12.459	15.758	14.781	28.197	15.695	8.805	13.866	23.586	14.141	15.882	15.773	16.877	10.908	14.035	12.627	11.26	13.304
		11.43	17.72	17.326	26.639	11.773	10.905	16.819	23.255	13.047	15.75	22.914	15.462	11.303	15.411	13.058	10.225	14.539
		7.862	16.081	16.882	24.006	11.348	15.462	15.57	22.959	10.99	11.796	25.793	16.317	11.031	17.167	9.709	9.287	18.805
	-2	8.226	14.44	12.176	21.88	13.102	9.512	14.3	22.649	12.034	10.93	20.051	14.181	10.077	12.338	9.363	10.792	21.299
		7.721	15.034	13.29	17.65	13.656	8.805	15.361	22.834	10.845	10.908	20.58	14.997	10.355	12.292	8.103	11.292	21.737
		7.946	15.197	12.437	16.522	18.349	9.731	14.293	23.724	13.023	13.129	14.852	14.65	9.218	12.598	9.577	9.305	21.327
		7.125	16.639	10.211	13.381	19.676	9.08	10.31	23.963	14.903	10.071	11.292	13.236	7.941	13.139	8.632	8.094	20.161
		8.024	14.328	12.388	13.473	17.303	8.461	8.79	22.364	16.347	10.072	10.65	13.356	9.27	12.627	10.385	8.933	19.024
		7.158	13.442	14.533	15.246	14.589	8.4	8.719	22.377	13.114	9.217	12.278	14.044	8.229	12.825	9.832	8.802	18.737
	-1	6.215	14.417	9.706	13.242	14.781	6.861	12.365	22.924	15.016	7.176	13.267	16.96	7.32	10.085	8.319	8.284	18.019
		7.375	13.399	9.273	13.731	17.508	8.375	12.211	29.227	16.342	8.737	12.614	17.929	8.527	11.173	7.753	8.692	18.268
		7.913	13.967	8.884	14.041	21.867	10.464	21.994	30.258	18.124	9.4	13.447	12.823	7.154	9.104	8.432	11.628	18.489
		6.135	12.938	8.251	19.879	23.838	8.599	29.549	36.008	20.11	8.063	12.216	9.488	7.509	7.758	8.817	11.548	21.516
		9.701	12.252	36.498	31.52	39.071	8.826	34.276	37.204	30.054	10.351	10.695	24.126	7.537	17.809	32.092	12.469	23.518
		28.24	34.009	40.408	33.041	43.807	23.555	36.796	37.965	36.158	25.625	29.584	39.174	12.876	41.17	38.533	25.506	31.849
	0	35.151	29.854	40.908	37.063	43.443	37.544	38.295	40.171	37.709	36.899	36.542	37.723	33.372	45.063	36.324	36.339	35.436

## Sheet: Fig. 1Gii
	Time	Control_1	Control_2	Control_3	Control_4	Control_5	Control_6	Control_7	Control_8	Control_9	Sep AA_1	Sep AA_2	Sep AA_3	Sep AA_4	Sep AA_5	Sep AA_6	Sep AA_7	Sep AA_8
	-4	15.447	18.046	23.519	20.825	12.196	17.205	7.773	18.829	13.729	20.263	16.731	17.652	13.083	15.826	12.282	20.931	17.605
		11.633	17.706	20.333	21.265	10.781	17.169	9.121	18.417	14.449	21.638	18.415	17.77	13.405	19.718	13.85	19.312	16.307
		11.431	17.382	19.6	22.382	11.508	13.796	10.58	18.39	11.621	18.936	20.686	18.096	13.984	11.334	17.799	17.68	16.133
		20.376	16.6	20.924	23.177	12.697	11.046	10.024	17.837	11.221	22.109	21.859	16.129	14.523	9.026	17.81	15.94	16.198
		19.287	22.072	21.749	23.297	11.384	13.614	9.378	17.664	12.932	29.111	13.519	13.332	12.598	11.535	13.103	12.117	17.302
		20.549	22.546	14.035	23.232	10.87	9.746	11.531	18.712	11.919	16.696	15.389	12.938	13.905	12.166	11.884	10.463	19.515
	-3	19.61	19.625	12.934	22.717	11.219	10.219	14.647	20.079	10.233	15.339	16.412	14.473	13.857	11.552	17.652	11.248	21.181
		19.601	18.253	15.752	26.51	16.889	10.933	13.67	21.145	11.674	17.132	14.356	17.288	20.545	11.051	15.758	10.766	26.267
		15.653	16.347	12.125	28.68	18.265	9.552	14.018	21.517	13.052	18.251	15.141	16.288	15.141	11.485	11.827	9.797	24.353
		12.459	15.758	14.781	28.197	15.695	8.805	13.866	23.586	14.141	10.875	14.905	12.281	15.421	11.681	12.255	10.614	23.488
		11.43	17.72	17.326	26.639	11.773	10.905	16.819	23.255	13.047	14.94	12.627	13.67	14.846	10.609	12.593	12.312	20.972
		7.862	16.081	16.882	24.006	11.348	15.462	15.57	22.959	10.99	15.719	8.884	10.385	13.035	10.749	16.352	10.635	20.417
	-2	8.226	14.44	12.176	21.88	13.102	9.512	14.3	22.649	12.034	20.497	9.428	12.036	13.772	12.674	19.09	10.82	18.404
		7.721	15.034	13.29	17.65	13.656	8.805	15.361	22.834	10.845	11.608	10.718	11.232	12.252	12.873	22.424	11.362	17.208
		7.946	15.197	12.437	16.522	18.349	9.731	14.293	23.724	13.023	8.429	11.083	12.343	12.863	9.828	20.828	9.606	14.94
		7.125	16.639	10.211	13.381	19.676	9.08	10.31	23.963	14.903	9.006	10.695	12.059	14.381	10.933	20.739	10.463	11.228
		8.024	14.328	12.388	13.473	17.303	8.461	8.79	22.364	16.347	10.554	9.502	10.43	10.811	10.128	20.466	10.163	20.613
		7.158	13.442	14.533	15.246	14.589	8.4	8.719	22.377	13.114	8.283	9.233	9.244	12.366	11.535	17.452	10.58	22.093
	-1	6.215	14.417	9.706	13.242	14.781	6.861	12.365	22.924	15.016	8.884	9.103	10.507	11.879	10.012	14.827	11.24	21.248
		7.375	13.399	9.273	13.731	17.508	8.375	12.211	29.227	16.342	10.785	7.581	9.813	14.039	9.369	10.383	10.638	18.723
		7.913	13.967	8.884	14.041	21.867	10.464	21.994	30.258	18.124	11.693	6.318	10.781	13.967	8.729	11.256	14.094	17.388
		6.135	12.938	8.251	19.879	23.838	8.599	29.549	36.008	20.11	7.553	7.866	11.248	13.133	7.644	14.015	12.917	28.656
		9.701	12.252	36.498	31.52	39.071	8.826	34.276	37.204	30.054	10.433	11.219	11.102	23.597	17.858	25.612	34.695	37.241
		28.24	34.009	40.408	33.041	43.807	23.555	36.796	37.965	36.158	32.031	32.291	28.695	27.909	32.138	41.631	52.678	42.171
	0	35.151	29.854	40.908	37.063	43.443	37.544	38.295	40.171	37.709	38.005	38.239	31.02	25.272	32.406	41.96	56.375	42.192

## Sheet: Fig. 1Giii
	Time	Control_1	Control_2	Control_3	Control_4	Control_5	Control_6	Control_7	Control_8	Control_9	MO+AA_1	MO+AA_2	MO+AA_3	MO+AA_4	MO+AA_5	MO+AA_6	MO+AA_7
	-4	15.447	18.046	23.519	20.825	12.196	17.205	7.773	18.829	13.729	18.55	37.106	29.913	22.662	33.873	24.724	20.917
		11.633	17.706	20.333	21.265	10.781	17.169	9.121	18.417	14.449	15.746	40.586	38.954	21.786	36.101	24.664	23.198
		11.431	17.382	19.6	22.382	11.508	13.796	10.58	18.39	11.621	32.259	43.42	40.65	21.556	38.638	24.589	27.084
		20.376	16.6	20.924	23.177	12.697	11.046	10.024	17.837	11.221	18.744	37.929	40.714	22.416	39.098	24.105	27.086
		19.287	22.072	21.749	23.297	11.384	13.614	9.378	17.664	12.932	34.263	38.063	43.743	22.983	39.332	23.507	25.467
		20.549	22.546	14.035	23.232	10.87	9.746	11.531	18.712	11.919	38.211	36.212	40.214	21.618	43.031	23.734	22.74
	-3	19.61	19.625	12.934	22.717	11.219	10.219	14.647	20.079	10.233	41.542	38.672	39.697	15.173	47.501	26.735	22.812
		19.601	18.253	15.752	26.51	16.889	10.933	13.67	21.145	11.674	42.943	36.542	40.317	20.711	47.721	24.123	24.866
		15.653	16.347	12.125	28.68	18.265	9.552	14.018	21.517	13.052	46.172	36.67	31.111	27.204	49.035	25.844	26.22
		12.459	15.758	14.781	28.197	15.695	8.805	13.866	23.586	14.141	47.034	35.646	28.879	23.664	47.867	25.977	28.408
		11.43	17.72	17.326	26.639	11.773	10.905	16.819	23.255	13.047	45.619	36.598	21.76	18.43	48.792	28.102	28.806
		7.862	16.081	16.882	24.006	11.348	15.462	15.57	22.959	10.99	47.448	36.659	18.552	18.959	45.938	28.306	27.482
	-2	8.226	14.44	12.176	21.88	13.102	9.512	14.3	22.649	12.034	50.837	38.129	14.542	18.565	44.886	28.84	24.755
		7.721	15.034	13.29	17.65	13.656	8.805	15.361	22.834	10.845	52.032	35.436	15.647	15.607	45.337	30.317	23.592
		7.946	15.197	12.437	16.522	18.349	9.731	14.293	23.724	13.023	51.382	30.269	16.255	17.494	46.265	33.095	24.809
		7.125	16.639	10.211	13.381	19.676	9.08	10.31	23.963	14.903	51.592	22.611	18.319	16.282	45.282	33.696	25.789
		8.024	14.328	12.388	13.473	17.303	8.461	8.79	22.364	16.347	49.176	20.555	18.611	14.441	44.888	32.761	27.566
		7.158	13.442	14.533	15.246	14.589	8.4	8.719	22.377	13.114	49.469	17.955	16.733	14.115	44.875	31.092	28.029
	-1	6.215	14.417	9.706	13.242	14.781	6.861	12.365	22.924	15.016	48.896	15.712	15.016	16.951	43.992	33.691	30.367
		7.375	13.399	9.273	13.731	17.508	8.375	12.211	29.227	16.342	48.98	15.745	14.597	15.55	46.475	35.245	29.173
		7.913	13.967	8.884	14.041	21.867	10.464	21.994	30.258	18.124	47.499	15.662	14.358	18.301	41.491	34.076	37.998
		6.135	12.938	8.251	19.879	23.838	8.599	29.549	36.008	20.11	49.216	17.109	14.721	20.534	35.227	35.104	42.754
		9.701	12.252	36.498	31.52	39.071	8.826	34.276	37.204	30.054	49.292	40.403	37.166	27.102	29.486	42.203	41.702
		28.24	34.009	40.408	33.041	43.807	23.555	36.796	37.965	36.158	49.701	34.152	46.537	17.782	25.683	46.93	39.813
	0	35.151	29.854	40.908	37.063	43.443	37.544	38.295	40.171	37.709	49.999	39.451	46.153	18.2	24.013	46.678	38.582

[truncated: 21 more sheets: Fig. 1Giv, Fig. 1H, Fig. 2B, Fig. 2C, Fig. 2Di, Fig. 2Dii, Fig. 2Diii, Fig. 2E, Fig. 2F and 2G, Fig. 3Ai, Fig. 3Aii, Fig. 3Aiii, Fig. 3Aiv, Fig. 3B, Fig. 3C, Fig. 3Ei, Fig. 3Eii, Fig. 3Eiii, Fig. 3Eiv, Fig. 3F …]
